# Supplementary material for: Synthesis and Characterization of a Biopolymer Pectin/Ethanolic Extract from Olive Mill Wastewater: In Vitro Safety and Efficacy Tests on Skin Wound Healing
Source: Int J Mol Sci. 2023 Oct 11;24(20):15075. doi: 10.3390/ijms242015075 (PMC10606433; doi:10.3390/ijms242015075)
Supplement: Supplementary file 1 [file ijms-24-15075-s001.zip]

Archive with 1 entries (1 files):
- ijms-2496779-supplementary.pdf
